# Supplementary material for: Neutralization of hepatitis B virus with vaccine-escape mutations by hepatitis B vaccine with large-HBs antigen
Source: Nat Commun. 2022 Sep 5;13:5207. doi: 10.1038/s41467-022-32910-z (PMC9441830; doi:10.1038/s41467-022-32910-z)
Supplement: Supplementary file 4 — Source Data file 1 [file 41467_2022_32910_MOESM4_ESM.xlsx]

## Sheet: Fig 1
	S-HBs vaccine			L-HBs+K3-SPG			L-HBs+Addavax
Anti-S-HBs (IU/mL)	1	2	3	1	2	3	1	2	3
week-0	3	2.6	3.3	2.7	4.9	2.6	3.11	2.58	2.71
week-4	12	7.2	8.5	5.3	5	4.2	3.16	2.53	3.79
week-8	280	71	252	2.5	3.5	5.2	5.25	57.8	15.6
week-12	1763	200	712	2.8	7.6	4.1	11.9	54.9	79.6
week-16	2937	514	2012	5.6	18	21	10	34.5	40.4
week-20	4310	630	1093	3.2	22	33	12.1	21.3	37.5
week-22	6472	6600	63095	53	941	76	696	1979	6585
week-24	28710	5963	24967	69	547	37	352	1331	3163
week-26	19157	3727	8505	25	543	20	129	900	1715
	S-HBs vaccine			L-HBs+K3-SPG			L-HBs+Addavax
Anti-L-HBs (OD)	1	2	3	1	2	3	1	2	3
week-0	0.009	0.136	0.118	0.437	0.353	0.011	0.069	0.139	0.057
week-4	0.115	0.118	0.191	0.673	0.742	0.182	2.637	1.823	2.42
week-8	0.853	0.257	0.454	1.285	1.358	0.904	2.907	2.977	3.068
week-12	0.575	0.218	0.304	0.626	0.895	0.271	2.552	2.49	2.672
week-16	0.489	0.234	0.332	0.629	0.473	0.124	2.028	1.928	2.051
week-20	0.354	0.217	0.265	0.538	0.464	0.044	1.734	1.498	1.692
week-22	1.888	0.869	1.909	1.803	1.308	1.838	3.096	2.95	3.067
week-24	1.661	0.593	1.661	1.407	1.039	1.35	3.22	3.003	3.105
week-26	1.61	0.547	0.809	1.205	0.798	0.289	3.214	2.649	3.156
	S-HBs vaccine			L-HBs+K3-SPG			L-HBs+Addavax
Anti-preS1 (OD)	1	2	3	1	2	3	1	2	3
week-0	0.003	0.003	0.002	0.003	0.008	0.001	0.002	0.003	0.003
week-4	0.004	0.004	0.003	0.05	0.144	0.044	2.526	1.022	2.023
week-8	0.003	0.004	0.002	0.349	0.823	0.27	2.926	2.914	2.837
week-12	0.002	0.004	0.001	0.11	0.404	0.051	2.267	2.224	1.957
week-16	0.003	0.003	0.001	0.045	0.13	0.018	1.573	1.441	1.212
week-20	0.004	0.004	0.001	0.025	0.079	0.003	1.29	1.036	0.865
week-22	0.002	0.003	0.001	0.746	0.553	0.809	3.274	3.132	3.208
week-24	0.004	0.004	0.002	0.483	0.393	0.42	3.414	3.115	3.299
week-26	0.004	0.006	0	0.27	0.241	0.058	3.394	2.84	3.21

## Sheet: FIg 2B
	S-HBs vaccine			L-HBs+K3-SPG			L-HBs+Addavax
Intensity (%area of vehicle)	1	2	3	1	2	3	1	2	3
10-fold	0.146943	1.37394	0.47478	4.45365	12.2878	4.84408	0.0883249	0.269219	0.69652
100-fold	5.63363	44.5037	4.54422	51.1163	39.9741	88.8215	2.52332	3.79861	1.54083

## Sheet: Fig 3a
Dilution	S-HBs vaccine -1 (%)					S-HBs vaccine -2 (%)					S-HBs vaccine -3 (%)						S-HBs vaccine: IC50 (fold dilution)
1	0.205285	0.185327	0.0692429	0.0989767	0.107938	0.0542524	0.490022	0.17807	0.0765659	0.161882	0.677632	0.22575	1.64617	1.85429	0.901465		1	2	3
10	0.560053	0.184512	0.104272	0.662288	0.640701	7.06725	6.20972	7.61984	5.35699	9.29642	1.5469	0.676482	1.17934	1.27401	0.182056		0.006163	0.02805	0.008586
100	35.9733	32.712	21.7708	31.374	26.0911	71.1599	74.4199	93.767	85.4318	110.301	54.4386	51.7829	55.7256	44.588	47.9578
1000	108.545	98.8284	100.812	120.254	93.9386	89.9409	88.0552	98.9792	100.123	109.287	92.0901	82.7079	72.0551	85.2636	82.128
10000	115.009	105.523	109.824	88.5088	102.926	98.2004	102.514	91.3182	97.538	109.493	92.6324	97.3908	100.411	98.2317	90.0407
Vehicle	107.413	100.574	79.6921	102.605	109.716	103.323	108.061	94.4211	95.682	98.5123	107.134	99.7004	90.0354	116.145	86.9849
Dilution	L-HBs+K3-SPG -1 (%)					L-HBs+K3-SPG -2 (%)					L-HBs+K3-SPG -3 (%)						L-HBs+K3-SPG: IC50 (fold dilution)
1	0.102579	0.182285	0.137234	0.12753	0.110203	0.209587	0.170418	0.192408	0.191033	0.17248	0.0657405	0.0687982	0.038527	0.313414	0.706328		1	2	3
10	56.3961	60.5886	60.8617	45.687	50.818	53.6398	45.1636	50.184	60.8929	47.0512	75.8905	76.439	65.7334	70.2224	65.8551		0.1257	0.1061	0.1782
100	113.688	130.727	91.148	100.314	116.999	109.608	86.5188	102.682	99.9248	107.889	111.063	97.5402	106.94	97.8836	92.662
1000	103.237	118.782	98.1996	120.653	96.699	101.517	114.711	100.38	88.8875	114.089	91.8456	117.059	92.5363	108.535	112.363
10000	131.138	88.2661	101.896	109.329	94.9102	105.95	106.123	107.232	105.544	107.204	105.829	119.93	100.817	106.831	108.373
Vehicle	106.901	83.7741	103.364	94.2864	111.674	93.394	102.873	85.8495	100.923	116.961	93.7554	105.663	92.6617	102.816	105.103
Dilution	L-HBs+Addavax -1 (%)					L-HBs+Addavax -2 (%)					L-HBs+Addavax -3 (%)						L-HBs+Addavax: IC50 (fold dilution)
1	0.292363	0.268271	0.123315	0.0943237	0.194364	0.166596	0.390623	0.0512939	0.0517323	0.345028	0.135878	0.0663212	0.0675344	0.34576	0.0687476		1	2	3
10	0.387911	0.0424661	0.0379745	0.0457327	0.137606	0.0469098	0.416489	1.37047	0.443232	1.74487	0.0485277	1.15051	2.77538	0.14437	0.0469101		0.003381	0.01863	0.002441
100	3.67291	3.06613	3.48303	6.85909	3.58103	67.302	83.8213	86.2325	60.6434	65.7671	0.77523	0.0954378	0.625199	4.09533	0.79909
1000	99.0872	103.957	107.433	107.269	82.0812	89.6688	107.519	96.479	97.707	113.304	90.8475	89.7698	73.5243	90.1649	82.2015
10000	95.901	95.0917	108.289	112.856	86.8158	94.7657	89.4434	91.1467	78.3968	103.334	89.5854	94.115	84.2773	106.192	102
Vehicle	93.6944	122.14	105.061	86.7516	92.3523	87.7069	103.141	91.087	116.737	101.328	77.8186	97.7829	114.195	101.316	108.888

## Sheet: Fig 3b
Dilution	S-HBs vaccine -1 (%)					S-HBs vaccine -2 (%)					S-HBs vaccine -3 (%)						S-HBs vaccine: IC50 (fold dilution)
1	2.4631	1.08424	3.53128	0.422385	0.580169	0.0794909	0.891283	0.0879324	0.42489	0.752702	0.370383	0.187109	0.249989	1.28215	0.131129		1	2	3
10	1.2888	1.67488	1.48708	0.486616	0.525014	3.85144	1.73332	3.96751	0.995395	1.09177	0.680186	0.124995	1.54288	1.82738	0.478507		0.003338	0.01815	0.008901
100	11.2082	13.7879	16.0227	12.8398	16.5512	71.9484	79.6555	63.0454	69.1086	79.6225	55.0337	45.1369	37.5735	52.9609	48.8361
1000	87.4463	80.3998	93.7213	91.2226	91.7232	101.555	96.2635	96.2473	83.8467	79.9932	100.453	101.309	100.605	92.1203	77.1554
10000	104.937	90.4742	98.3627	96.1726	94.2303	108.795	94.8911	91.3245	109.01	87.2325	94.3364	89.0706	111.973	84.0953	92.1533
Vehicle	84.8875	87.4372	108.27	106.012	113.393	96.3008	112.987	97.1871	99.325	94.2003	96.5304	89.5675	105.41	97.2642	111.228
Dilution	L-HBs+Addavax -1 (%)					L-HBs+Addavax -2 (%)					L-HBs+Addavax -3 (%)						L-HBs+Addavax: IC50 (fold dilution)
1	0.201154	0.0697731	0.418639	0.236041	0.903339	0.0595538	0.343143	0.0560089	0.341016	0.079405	0.103045	0.264505	0.537543	0.275007	0.0610396		1	2	3
10	0.0452783	0.0282061	0.0512164	1.14754	0.0875875	1.48672	0.190005	1.24638	2.10494	4.01633	0.0689157	0.0492255	0.253347	0.26713	0.307167		0.002427	0.01255	0.001515
100	1.9195	1.59068	1.92321	2.85847	2.58977	66.9221	51.9727	53.614	60.0437	64.3032	1.50499	2.55448	0.838803	4.22092	0.533605
1000	82.794	80.3474	80.3831	89.032	82.1586	95.3413	96.8954	89.2179	91.0379	97.2563	72.7612	69.6646	53.4615	58.8291	66.8312
10000	112.676	89.9509	106.714	104.123	102.975	81.8446	94.19	87.6929	82.655	105.232	96.566	99.4677	107.691	90.0998	103.878
Vehicle	114.377	98.3259	95.4296	96.1956	95.6715	116.62	96.8387	98.1475	96.2573	92.1361	94.0706	101.007	95.8007	114.279	94.8425

## Sheet: Fig 3c
S-HBs (ng/mL)	S-HBs vaccine -1 (%)					S-HBs vaccine -2 (%)					S-HBs vaccine -3 (%)
1250	111.536	76.1715	79.2568	90.5543	90.3666	98.217	112.599	109.745	82.1535	97.285	84.2705	88.8303	66.6309	77.7103	62.0784
375	29.7396	28.1333	33.8016	25.1239	30.3703	36.4066	35.403	33.2385	22.046	27.605	28.1818	20.8772	32.4383	37.2221	28.1779
125	6.24362	5.46543	5.92313	5.20277	6.73415	9.30099	3.77969	10.7726	15.1423	9.50337	7.24526	6.17501	4.11978	8.48605	8.12244
37.5	1.04232	2.06944	0.181805	0.11859	0.517484	1.41524	4.06244	1.63527	3.8826	2.67024	3.71304	5.73887	2.39581	5.15916	1.77934
12.5	0.362141	0.312646	0.442017	0.047044	0.371941	1.10357	1.57646	1.59214	5.25569	2.10914	2.26693	1.35839	2.69131	3.90269	1.63233
Vehicle	98.217	112.599	109.745	82.1535	97.285	98.217	112.599	109.745	82.1535	97.285	98.217	112.599	109.745	82.1535	97.285
S-HBs (ng/mL)	L-HBs+Addavax -1 (%)					L-HBs+Addavax -2 (%)					L-HBs+Addavax -3 (%)
1250	0.0752526	0.988754	0.487506	0.493395	1.03194	2.4654	9.47565	5.78187	5.94158	6.4626	0.275453	0.902411	0.610341	0.0498499	0.0498499
375	0.473764	0.656334	0.040571	0.662877	0.0536584	4.24341	3.54671	3.5334	4.40844	4.14426	0.863425	3.23321	0.267783	0.0492108	0.144437
125	0.053004	2.00695	0.402438	0.0510409	0.463294	2.56455	2.60114	0.142401	3.28454	0.779878	0.118873	0.178948	1.55813	2.90216	0.417333
37.5	1.08364	0.727006	0.0412253	0.179952	1.02802	0.338036	1.46526	0.216263	1.24102	0.845089	0.0428198	0.0549627	1.04621	0.143798	1.67572
12.5	0.0379535	0.106008	0.0412253	2.55924	0.0942294	1.50386	0.786532	4.13894	1.32553	0.586904	0.0268422	0.0530454	0.832749	0.865982	0.157219
Vehicle	92.8244	99.7712	101.647	105.693	100.064	114.221	102.913	99.304	81.8166	101.745	102.468	104.959	92.7994	87.3856	112.388
L-HBs (ng/mL)	S-HBs vaccine -1 (%)					S-HBs vaccine -2 (%)					S-HBs vaccine -3 (%)
60000	76.5871	83.806	76.4666	77.6281	72.3431	87.4032	88.2474	77.3038	83.65	93.4316	71.8734	74.5442	81.8372	75.9412	80.0767
18000	38.3448	44.8797	42.173	40.7909	39.8228	58.2604	53.3448	53.1635	53.6263	58.6813	56.6853	51.5103	61.0411	63.0578	69.9115
6000	20.1879	18.5852	17.5323	13.5817	14.0702	20.5269	25.0736	24.1702	15.9287	22.5454	25.3519	21.7469	28.5798	22.5864	25.8096
1800	2.51486	1.89155	2.32396	0.682191	2.07601	6.86147	7.50318	3.04939	4.43677	4.39031	9.86532	9.05709	4.50577	8.33947	6.10706
600	0.709791	0.114542	0.662411	0.408487	0.349146	1.2664	1.25674	0.226554	1.02306	0.833073	1.87407	1.10724	1.88419	3.73526	1.40578
Vehicle	93.9446	98.2576	109.21	103.805	94.7827	93.9446	98.2576	109.21	103.805	94.7827	93.9446	98.2576	109.21	103.805	94.7827
L-HBs (ng/mL)	L-HBs+Addavax -1 (%)					L-HBs+Addavax -2 (%)					L-HBs+Addavax -3 (%)
60000	96.5292	97.9536	95.0794	89.5427	96.8996	89.7158	87.4256	89.8392	104.212	104.34	92.1286	81.3277	96.1062	102.43	92.3925
18000	101.491	91.9065	96.6731	86.8846	87.5532	36.9688	47.5824	43.8722	57.9026	48.88	98.3424	85.9828	82.9354	70.0299	91.4702
6000	57.0113	59.0313	56.0702	74.8961	55.2964	1.866	5.91111	9.34609	3.68641	7.13224	74.2835	86.5349	66.4481	67.7032	68.0548
1800	2.31864	5.31921	4.35283	4.2613	2.86608	1.98673	0.635753	0.186296	0.352183	0.89153	24.0365	13.2221	13.1829	21.3751	14.9514
600	0.0859393	0.125471	1.12495	0.716304	0.292194	0.855053	0.342195	2.57341	0.747357	2.17476	2.9155	3.87925	3.20458	1.13021	2.34714
Vehicle	91.717	102.821	94.9771	115.892	94.5934	97.3905	102.887	101.297	104.258	94.1678	93.0224	119.382	91.218	99.9743	96.4032

## Sheet: Fig 4a
I126S	S-HBs vaccine -1 (%)					S-HBs vaccine -2 (%)					S-HBs vaccine -3 (%)
1	0.163996	4.49399	0.159101	0.177459	0.247218	4.35762	2.58122	3.94313	10.1267	2.47971	0.236708	0.380791	1.95999	0.300745	1.04517
10	0.129728	0.140743	0.0758788	0.0807743	0.182354	9.16478	11.0161	6.00834	16.8541	12.9617	3.29447	3.3768	1.61464	0.736424	1.1904
100	26.8856	15.3667	29.9232	29.5218	28.5451	67.264	70.6754	98.3727	80.0383	61.4188	56.8202	40.5628	59.5737	45.4204	66.5034
1000	94.1522	76.1089	81.112	77.2141	90.4353	97.2912	86.9433	81.8014	93.319	57.008	88.109	98.714	82.6659	79.1519	106.381
10000	87.9191	96.9034	84.3075	102.986	115.352	111.948	99.5159	97.7878	94.6664	114.023	93.2983	72.6967	90.3446	105.464	103.694
Vehicle	113.489	89.3449	94.8143	89.3363	113.015	96.6302	113.829	106.185	84.6147	98.7413	102.764	88.8226	98.427	100.081	109.906
I126S	L-HBs+Addavax -1 (%)					L-HBs+Addavax -2 (%)					L-HBs+Addavax -3 (%)
1	4.41479	0.0923448	0.132598	1.45858	0.819265	0.123768	1.38781	0.360991	7.95212	0.773552	0.146971	0.183714	0.486563	0.168126	0.227137
10	0.065115	1.41832	2.39268	3.24391	0.88438	6.24915	1.8485	1.14486	10.7713	0.529453	0.244952	0.0612379	0.581204	2.91938	0.454274
100	3.93413	7.27985	5.06476	1.2656	3.8406	64.5635	38.8713	67.3013	67.1604	47.9545	0.151425	1.74138	1.52538	2.19009	5.49805
1000	77.9012	81.3641	75.5191	59.7578	103.806	91.4957	96.5576	91.9266	82.7575	87.785	68.7379	63.8322	62.4939	67.1591	64.419
10000	92.7178	75.8341	102.113	102.388	106.823	103.8	87.6509	92.6933	97.6887	82.7048	70.0551	74.982	86.3511	102.973	99.8501
Vehicle	107.978	93.1688	71.8573	117.154	109.842	90.5881	109.066	98.8691	109.771	91.7055	108.608	90.1957	106.708	111.322	83.1667
G145R	S-HBs vaccine -1 (%)					S-HBs vaccine -2 (%)					S-HBs vaccine -3 (%)
1	4.62204	1.53021	14.0435	4.63182	6.81853	26.0745	8.80617	10.9781	13.093	11.39	3.66705	4.90917	1.99865	15.2468	4.94465
10	14.1692	15.5577	10.8623	12.6788	20.288	58.245	48.3016	49.6515	66.5226	52.1604	39.7504	28.3426	44.5428	41.521	30.4898
100	82.2938	104.518	84.4393	103.395	77.5628	77.9511	82.9593	91.7091	108.3	103.077	80.7381	73.692	111.259	99.9418	120.635
1000	92.4353	78.4211	80.9451	106.315	112.436	106.723	80.8912	68.4024	82.4813	104.517	98.5278	91.686	115.846	92.9746	93.5446
10000	103.451	87.6645	77.4873	110.426	104.638	105.678	82.6979	78.9217	83.814	91.4009	98.4232	83.3648	81.9527	94.5501	90.6934
Vehicle	97.9129	102.227	97.2431	92.5959	110.021	98.2716	101.367	99.624	101.85	98.8866	115.341	94.4858	101.477	104.343	84.3519
G145R	L-HBs+Addavax -1 (%)					L-HBs+Addavax -2 (%)					L-HBs+Addavax -3 (%)
1	0.373924	0.0533259	0.225511	0.193387	0.0456161	5.37892	0.0852531	1.16042	1.45176	0.0674665	0.0467234	0.940229	1.0932	0.783417	0.0505637
10	0.335375	4.33867	0.534544	0.0886623	0.561528	4.61593	4.47364	4.80606	2.59071	4.99252	0.162572	0.0588843	1.18793	1.04968	0.149771
100	2.13753	8.29121	4.91497	12.5592	1.48477	59.6594	59.8844	70.3736	65.4652	64.2354	5.53192	0.631726	4.44832	0.693811	0.055044
1000	78.3961	66.0611	67.5947	70.2379	73.6642	85.9253	81.2744	80.1919	78.7309	62.4831	65.3891	66.5553	63.9087	62.2375	55.7417
10000	76.7128	81.0913	95.5201	96.3284	90.3411	74.2217	98.4017	78.7677	96.9248	88.0431	106.147	84.57	98.6152	111.753	109.529
Vehicle	113.24	96.0225	97.0788	108.966	84.6924	99.7951	116.435	94.2439	91.9678	97.5577	92.0752	108.803	84.3767	111.194	103.551
G145A	S-HBs vaccine -1 (%)					S-HBs vaccine -2 (%)					S-HBs vaccine -3 (%)
1	0.197275	0.0858921	0.505932	0.120803	0.0864462	0.109791	0.104103	0.0978451	0.113773	0.103534	0.851135	0.747595	0.449259	0.20708	0.10939
10	1.29004	0.2876	0.136319	0.046548	0.555805	28.3967	28.8546	38.5322	30.2643	35.1782	14.4716	1.98364	2.23635	6.56573	6.57158
100	60.734	49.9321	67.4081	54.4428	57.1886	94.4496	93.5695	103.64	94.5986	104.649	79.9669	80.7906	81.1749	84.9515	84.4466
1000	83.3164	115.427	93.9249	90.4638	80.7618	115.994	113.841	85.4632	90.4004	112.366	103.739	90.5602	81.4481	107.931	103.852
10000	70.1417	83.0177	112.238	102.904	101.345	109.462	111.734	102.374	102.438	80.0521	98.6188	98.0607	105.575	96.9966	98.868
Vehicle	88.3641	89.5417	118.428	108.484	95.1823	117.301	88.093	100.236	98.856	95.5139	88.0834	98.5217	99.3909	102.405	111.599
G145A	L-HBs+Addavax -1 (%)					L-HBs+Addavax -2 (%)					L-HBs+Addavax -3 (%)
1	0.110851	1.27536	0.592538	0.23313	0.0891379	0.255655	0.518321	0.171515	0.246486	1.77502	0.148313	0.114681	2.22635	0.132875	0.938399
10	3.21696	4.64831	6.47735	2.21302	0.439404	13.0136	4.49661	5.33962	6.04833	3.48316	0.0617513	2.15688	2.94201	0.0611999	0.578367
100	6.19508	8.20583	2.80213	3.00555	1.73876	58.3831	66.2922	60.7034	67.4265	57.4667	3.71114	1.94131	1.31773	3.70838	3.0192
1000	72.4714	76.0992	67.5402	94.5604	83.4742	81.9308	89.5007	87.1626	87.2834	93.0243	56.992	69.0258	64.5902	65.7739	69.796
10000	90.6515	72.7079	87.5654	94.2793	101.979	94.7475	96.7615	97.6563	84.5553	98.2765	92.3518	77.7779	100.519	88.7818	96.5068
Vehicle	106.237	98.9236	95.8123	104.972	94.0553	106.779	85.5618	100.717	105.388	101.554	102.597	100.372	99.3214	92.1379	105.572

## Sheet: Fig 4b
	S-HBs vaccine			L-HBs+Addavax
IC50 (fold of WT)	1	2	3	1	2	3
I126S	1.19	1.215	1.167	0.939	0.935	0.946
G145R	10.518	6.964	7.864	0.745	1.034	0.982
G145A	3.52606	3.33388	2.82328	0.897404	1.10199	0.980858

## Sheet: Fig 5a
GTA	S-HBs vaccine -1 (%)					S-HBs vaccine -2 (%)					S-HBs vaccine -3 (%)
1	0.246235	0.291594	0.183596	4.25512	0.213836	1.64083	0.392751	0.283653	0.715679	0.259652	0.538429	3.87961	0.25878	0.267127	1.40033
10	0.198716	0.203036	0.332634	0.805664	0.190076	6.47384	7.74592	8.51178	6.31456	14.7216	0.250432	0.290084	0.371474	0.225389	0.536342
100	25.1981	44.0567	47.2296	20.0638	36.337	77.9305	73.5251	75.6111	74.0291	79.556	49.2078	68.0215	68.3304	56.2115	48.709
1000	92.565	80.8796	80.5751	75.7692	96.0684	77.4592	79.6826	76.6191	71.8712	91.3364	69.2528	80.9855	97.5245	100.793	82.4944
10000	93.9841	93.7227	103.322	84.5515	78.3136	95.7788	83.453	96.5796	88.0394	103.4	104.006	84.4811	98.0149	92.4574	87.935
Vehicle	93.6385	95.1418	89.7873	93.3555	128.077	103.309	100.463	89.1239	96.9745	110.129	101.087	121.871	100.204	88.7072	88.1312
GTA	L-HBs+Addavax -1 (%)					L-HBs+Addavax -2 (%)					L-HBs+Addavax -3 (%)
1	4.00612	1.04684	0.315544	1.34746	0.328336	0.950496	5.22989	2.54474	0.352116	0.548696	0.197813	0.219572	0.605308	0.239354	0.217594
10	0.569258	3.70977	2.09154	4.30248	0.326204	11.3779	12.9268	6.83925	15.91	13.065	0.142425	0.21166	0.114732	1.85351	1.37876
100	18.6597	20.7171	20.3462	32.7057	28.9703	76.7871	50.4109	58.246	64.9772	74.372	26.4733	9.69877	13.7994	35.2048	19.6547
1000	85.0752	66.5157	76.9478	62.9872	72.7882	95.7884	90.0099	81.14	86.9337	92.1377	72.3719	72.0059	54.3788	69.3631	74.3975
10000	87.5889	86.1903	72.9886	77.7239	86.9109	76.2773	96.8923	94.6003	80.9823	94.218	71.9901	84.8459	61.0194	65.0389	72.5796
Vehicle	94.4243	110.688	104.04	93.6908	97.1576	95.3996	109.791	98.1193	95.486	101.204	107.424	91.7595	93.7297	92.4875	114.599
GTB	S-HBs vaccine -1 (%)					S-HBs vaccine -2 (%)					S-HBs vaccine -3 (%)
1	0.104585	1.4483	0.428931	0.341556	0.44217	3.16133	2.41128	0.674855	0.438529	0.191462	0.62803	0.172983	0.180083	0.0703549	0.0613185
10	0.295883	0.0311107	0.0522925	0.361414	1.01408	3.7433	1.11718	4.73726	2.60401	2.52502	0.691931	0.839741	0.587367	0.0735822	0.486675
100	22.8293	24.9746	20.1611	22.9313	24.8323	79.4863	75.5547	76.7281	87.6244	76.2428	57.6245	57.0791	68.9465	47.4495	64.4696
1000	102.146	92.1593	86.288	100.727	89.6387	90.2265	91.0283	76.5866	98.9497	91.7196	88.1089	84.5582	78.1837	83.0556	77.504
10000	87.5046	106.605	102.595	86.0146	109.787	91.1421	94.5821	96.074	100.414	99.3219	82.9581	85.0139	91.6202	90.2427	105.705
Vehicle	101.541	87.3802	107.782	101.653	101.643	99.1765	105.636	87.855	118.771	88.5621	107.961	92.5748	100.054	100.384	99.0261
GTB	L-HBs+Addavax -1 (%)					L-HBs+Addavax -2 (%)					L-HBs+Addavax -3 (%)
1	10.4924	3.6175	5.1907	7.40723	4.53256	4.62505	2.92034	6.38286	6.11942	3.55515	0.0560694	2.60113	0.078619	0.267549	1.11834
10	12.6958	27.3006	20.5877	10.598	14.4683	36.6711	38.5895	34.7616	35.6186	34.5325	0.0639922	0.4321	0.55399	0.457087	0.0658206
100	75.5925	82.0218	71.6268	76.1092	74.3983	76.8586	81.4442	86.2549	77.4509	93.4021	67.0029	52.5559	56.0676	69.2152	47.7595
1000	84.0755	62.9194	76.1984	91.6328	86.5761	94.5902	86.2234	89.68	97.0461	96.0476	72.6988	86.1201	92.7534	79.2858	80.6942
10000	94.1782	78.4742	69.208	88.9526	85.5377	88.7546	93.6626	96.0336	89.8984	96.6114	80.6418	100.901	88.3422	98.0069	97.3901
Vehicle	99.1025	103.567	105.483	98.1303	93.7174	94.11	99.3643	89.9511	109.853	106.722	99.5756	99.1368	100.901	101.409	98.9777
GTD	S-HBs vaccine -1 (%)					S-HBs vaccine -2 (%)					S-HBs vaccine -3 (%)
1	1.87737	3.90608	2.19852	2.47248	2.50389	3.06078	5.62991	4.96176	5.8749	7.60507	4.60689	1.85166	2.33475	2.37245	4.10999
10	0.916261	2.06583	2.19701	0.956741	1.06054	48.0624	38.9025	41.5103	44.0915	39.8265	9.48484	6.17027	9.44544	9.61397	7.96684
100	70.9052	69.6924	62.9066	58.9489	58.9516	94.4909	106.249	105.705	96.0209	82.0436	79.122	84.2316	70.1576	81.9327	80.1714
1000	100.959	101.667	101.241	102.418	102.224	104.815	106.497	97.4149	99.8073	105.297	105.114	95.6722	109.353	99.4796	102.636
10000	101.242	108.91	107.231	94.2432	103.547	110.356	92.4057	101.144	103.329	98.671	105.493	101.99	105.373	104.319	108.296
Vehicle	98.6654	100.816	101.801	100.297	98.421	101.241	101.405	97.1875	99.2996	100.867	103.452	92.0536	101.272	103.891	99.3315
GTD	L-HBs+Addavax -1 (%)					L-HBs+Addavax -2 (%)					L-HBs+Addavax -3 (%)
1	0.436873	0.166608	0.305531	0.398476	0.295973	0.226059	0.602125	0.226703	0.401846	0.391212	0.475537	0.195513	0.298226	0.306515	0.34552
10	0.545968	0.167762	0.212751	0.165125	0.339149	6.34109	6.60823	7.0539	7.98376	5.44426	0.256296	0.627657	0.222654	0.713143	0.205427
100	18.9377	18.453	19.4638	23.9527	20.849	69.8169	68.2379	82.6939	80.6095	69.6989	4.36792	3.81665	4.28747	4.20052	5.24001
1000	89.8649	95.3865	94.434	96.3578	91.9601	100.299	86.3984	96.5213	96.2951	96.424	87.7092	80.2942	88.3206	70.0185	72.7188
10000	95.1329	101.157	96.2378	100.948	99.1778	94.8541	104.485	91.9834	100.551	97.3788	98.9117	91.2251	106.098	106.623	93.378
Vehicle	95.402	99.5417	97.8212	103.171	104.064	95.1577	104.214	102.568	102.272	95.7888	108.133	105.776	94.5346	102.427	89.1295

## Sheet: Fig 5b
	S-HBs vaccine			L-HBs+Addavax
IC50 (fold to GTC)	1	2	3	1	2	3
GTA	1.54	1.135	1.252	1.112	1.323	1.296
GTB	1.348	1.174	1.243	10.132	4.249	7.162
GTD	1.694	2.208	2.672	1.718	1.641	1.527

## Sheet: Fig 6b
pS1-GTB	L-HBs+Addavax -1 (%)					L-HBs+Addavax -2 (%)					L-HBs+Addavax -3 (%)
1	0.542125	0.312052	0.120986	0.910373	0.154043	2.06042	0.721508	2.47948	0.502091	0.733369	0.1573	0.146385	0.139323	0.134186	0.301759
10	6.29063	1.92851	0.466095	2.48452	0.32792	6.79536	7.05694	6.82369	6.63788	6.22935	0.652955	1.94667	0.427599	0.0378804	0.749261
100	73.77	81.4523	97.4053	95.3439	85.7159	96.3625	88.8799	83.1896	87.5885	94.4339	71.9297	60.7987	68.0037	70.3124	68.4672
1000	100.47	104.096	97.2724	91.9081	100.203	110.065	114.065	114.4	87.4554	96.5319	89.7907	77.371	81.2515	71.748	103.562
10000	89.8235	99.6889	93.0359	96.9247	90.8833	98.5923	102.403	96.4429	98.108	90.4534	86.0681	86.4289	101.676	81.4544	83.5667
Vehicle	99.0932	98.9464	110.124	98.7058	93.1305	96.1491	96.6986	100.771	111.903	94.4781	97.0765	104.415	83.9995	100.826	113.683
pS2-GTB	L-HBs+Addavax -1 (%)					L-HBs+Addavax -2 (%)					L-HBs+Addavax -3 (%)
1	0.0406782	0.868355	0.1266	0.0452441	0.044829	1.69435	0.0341032	0.0332714	0.127263	2.57438	0.152782	0.0512352	0.0489273	0.047081	0.0595436
10	0.152751	0.0182637	0.0170184	0.117884	0.0410933	0.22583	0.186736	0.131838	1.26847	0.312752	0.120472	0.224327	0.0212326	0.0235405	0.038311
100	1.56943	4.36543	2.70178	0.960503	1.00575	69.0137	64.4472	56.8189	65.1131	64.1278	0.183247	0.059082	0.989162	2.29266	0.668365
1000	68.4921	79.9388	73.4428	85.1511	86.6412	85.7563	95.1701	81.3063	81.4169	93.9652	76.0542	70.3214	63.4878	76.1124	70.928
10000	83.1645	90.4371	85.1693	97.4188	90.0104	91.1887	94.7197	76.1754	83.8757	79.5271	100.294	108.802	91.3948	96.6531	88.8418
Vehicle	102.313	99.4984	91.0784	100.897	106.213	97.67	104.205	96.2289	94.1994	107.697	100.963	103.889	99.5564	102.909	92.6817

[truncated: 8 more sheets: Fig 6c, Fig 6d, Sup. Fig 1, Sup. Fig 3, Sup. Fig 4, Sup. Fig 6, Sup. Fig 7b, Sup. Fig 7c]
